# Supplementary material for: Development and validation of an immune gene-set based prognostic signature for soft tissue sarcoma
Source: BMC Cancer. 2021 Feb 8;21:144. doi: 10.1186/s12885-021-07852-2 (PMC7871579; doi:10.1186/s12885-021-07852-2)
Supplement: Supplementary file 1 — Additional file 1. [file 12885_2021_7852_MOESM1_ESM.xlsx]

## Sheet: uniCoxResult.Sig
id	z	HR	HR.95L	HR.95H	pvalue
PLCG1	4.44392	1.07145	1.03933	1.10456	8.83329e-06
BCL10	4.13518	1.17406	1.08807	1.26683	3.54671e-05
MCHR2	3.95753	32114.4	188.261	5.4782e+06	7.5728e-05
NFYA	3.76778	1.0515	1.02439	1.07933	0.000164704
NRAS	3.64916	1.06563	1.02986	1.10264	0.000263098
S100A7L2	3.61544	1.19102	1.08333	1.30941	0.000299836
CNTFR	3.54249	1.01738	1.00773	1.02712	0.000396361
TRHR	3.50048	125244	175.169	8.95478e+07	0.00046442
GDF5	3.40588	1.05121	1.02143	1.08186	0.0006595
JAK1	3.40336	1.03564	1.01496	1.05673	0.000665621
NPR3	3.38663	1.02447	1.01023	1.0389	0.000707567
IFNE	3.37433	1.78283	1.27425	2.49439	0.000739949
IFNA1	3.36443	68.4553	5.83688	802.848	0.000767031
NLRX1	-3.31128	0.743695	0.624127	0.88617	0.000928713
VEGFA	3.29243	1.03405	1.01364	1.05486	0.000993239
ORM1	3.25637	1.26669	1.09869	1.46038	0.00112847
GDF7	3.18647	1.79322	1.25206	2.56826	0.0014402
IL12A	3.05616	2.1913	1.32497	3.6241	0.00224192
VCAM1	3.05434	1.02465	1.00876	1.04079	0.00225556
IL1RL1	3.01712	1.06483	1.02225	1.10919	0.00255186
ACTG1	2.96057	1.00085	1.00029	1.00141	0.00307068
BMP5	2.92562	1.0158	1.00519	1.02652	0.00343771
DEFB118	2.83973	4.73632e+11	4141.06	5.41715e+19	0.00451524
IL26	2.82285	1.18551	1.0534	1.3342	0.00475986
PPARD	2.73329	1.05008	1.01392	1.08752	0.00627052
PSMD10	2.73037	1.05307	1.0147	1.09289	0.0063263
SEMA7A	2.72218	1.0123	1.00343	1.02124	0.00648519
TNFSF4	2.71617	1.04435	1.01215	1.07757	0.00660422
NENF	-2.68153	0.988436	0.980069	0.996875	0.00732873
CMTM1	2.67062	1.46471	1.1069	1.9382	0.00757113
DEFB127	2.66016	3.64726e+21	473650	2.80851e+37	0.00781032
SLC29A3	-2.65656	0.867526	0.781176	0.963422	0.00789413
FGF5	2.65185	1.1228	1.03068	1.22316	0.00800517
SEMA3F	2.63588	1.04152	1.01049	1.07351	0.00839188
FIGNL2	2.59034	2.38564	1.23564	4.60594	0.00958805
ABCC4	2.58093	1.13989	1.032	1.25906	0.00985338
FYN	2.57476	1.0117	1.00278	1.0207	0.010031
CD81	-2.57084	0.990741	0.983739	0.997792	0.0101451
MR1	-2.55723	0.819862	0.70409	0.95467	0.0105509
DHX58	-2.54571	0.863758	0.771648	0.966861	0.0109055
NDRG1	2.51808	1.00743	1.00164	1.01325	0.0117998
CCL27	2.48674	1.20538e+12	362.401	4.0092e+21	0.012892
NPPC	2.47102	1.00364	1.00075	1.00653	0.0134727
KLRC3	2.46333	2.02799	1.15544	3.55945	0.0137655
CTGF	2.46307	1.00082	1.00017	1.00147	0.0137755
PIK3CA	2.45584	1.23321	1.04323	1.45778	0.0140555
GREM2	-2.45295	0.842303	0.734371	0.966097	0.0141691
MC4R	2.44753	1.0111	1.0022	1.02007	0.0143837
UNC93B1	-2.4392	0.942203	0.898192	0.988371	0.01472
ERAP2	2.43368	1.03189	1.00613	1.05831	0.0149461
TUBB3	2.41941	1.24971	1.04324	1.49704	0.0155458
CRLF3	2.40972	1.22617	1.03879	1.44734	0.0159648
PIK3CG	2.38556	1.10597	1.01813	1.20138	0.0170532
GDF15	2.35933	1.00605	1.00102	1.0111	0.0183078
NR3C2	-2.34798	0.720379	0.547849	0.947243	0.0188756
DES	-2.3396	0.999495	0.999072	0.999918	0.0193043
HNF4G	2.32008	1.3589	1.04875	1.76076	0.0203367
KLRC4	2.31418	1.22058	1.03098	1.44504	0.0206577
PMCH	2.29439	1.07163	1.01013	1.13686	0.021768
NR2F2	2.29317	1.00806	1.00117	1.01499	0.0218382
NRP1	2.28507	1.01794	1.00253	1.03359	0.0223086
TNFAIP3	2.27819	1.02582	1.00357	1.04857	0.0227152
PPY	2.24648	1.021	1.00265	1.03969	0.024673
TMSB15B	2.24493	8.40418	1.31025	53.9058	0.0247724
TAPBPL	-2.24417	0.928945	0.871031	0.990709	0.0248216
TRPC4AP	2.24235	1.01801	1.00225	1.03401	0.0249387
ESRRG	2.23204	2.11625	1.09568	4.0874	0.0256121
IFNA8	2.21339	1.90938e+06	5.23763	6.96067e+11	0.026871
RARG	-2.20832	0.954402	0.915678	0.994765	0.0272217
RELB	-2.20624	0.934234	0.879446	0.992435	0.0273669
NR1H4	2.20531	1.15816	1.01647	1.31959	0.0274323
IL22RA1	-2.2049	0.656325	0.451392	0.954299	0.0274613
DEFB117	2.20286	166.153	1.75728	15710	0.0276047
KLRK1	2.20045	1.27243	1.02668	1.57699	0.027775
PLXNA1	2.14687	1.03507	1.00301	1.06816	0.0318034
CYR61	2.1465	1.00171	1.00015	1.00327	0.0318328
KLRC2	2.14014	1.29644	1.0221	1.64441	0.0323432
APOBEC3C	-2.12617	0.971922	0.946739	0.997776	0.0334892
MPL	-2.11962	0.0370029	0.00175515	0.780113	0.0340384
CTSG	-2.11283	0.932074	0.873195	0.994924	0.0346157
PPP3CA	2.11058	1.03328	1.00234	1.06517	0.0348081
CDC42	2.09047	1.01047	1.00065	1.02038	0.0365753
CTLA4	2.0876	1.15215	1.0087	1.316	0.0368338
APOBEC3G	-2.08359	0.887925	0.79399	0.992972	0.0371971
RHOA	2.0721	1.00332	1.00018	1.00647	0.0382563
ARRB1	-2.07023	0.899386	0.813476	0.994368	0.0384304
AGRP	2.06932	2.06252	1.039	4.09433	0.0385163
BMP10	2.06839	1.63885	1.02623	2.61719	0.0386037
CYSLTR2	2.05565	1.20611	1.00876	1.44206	0.0398161
NFKBIB	-2.05487	0.953531	0.911221	0.997805	0.0398912
PYY	2.04537	1.10766	1.00428	1.22169	0.0408188
APOM	-2.04516	0.63538	0.411408	0.981284	0.0408387
RARRES3	-2.039	0.988443	0.977459	0.999549	0.0414496
ZYX	-2.00969	0.996686	0.993465	0.999918	0.0444643
LIMS1	2.00721	1.04156	1.00096	1.08381	0.0447269
FLT3LG	-2.00596	0.754743	0.573324	0.993569	0.044861
NFKB1	2.0058	1.06995	1.00155	1.14302	0.0448777
FGF11	1.98673	1.70605	1.00722	2.88973	0.0469526
SBDS	-1.97676	0.988462	0.977154	0.999901	0.0480686
FGF22	-1.97658	0.0335842	0.00116054	0.97188	0.0480895
IGLV3-9	1.97534	1.00964	1.00007	1.0193	0.0482294
TRAJ61	1.97244	24.8505	1.02053	605.124	0.0485594
MMP12	1.97155	1.00203	1.00001	1.00405	0.0486614
GNRHR	1.96593	194.87	1.01613	37371.5	0.0493067
CECR1	-1.96444	0.96401	0.929393	0.999917	0.0494794
