# Supplementary material for: Development and validation of an immune gene-set based prognostic signature for soft tissue sarcoma
Source: BMC Cancer. 2021 Feb 8;21:144. doi: 10.1186/s12885-021-07852-2 (PMC7871579; doi:10.1186/s12885-021-07852-2)
Supplement: Supplementary file 2 — Additional file 2. [file 12885_2021_7852_MOESM2_ESM.xlsx]

## Sheet: uniCoxResult.Sig
id	z	HR	HR.95L	HR.95H	pvalue
HDAC2|protein_coding	5.36712	1.12911	1.08013	1.1803	8.00042e-08
SMAD1|protein_coding	3.86558	1.16464	1.07803	1.25821	0.000110827
NFYA|protein_coding	3.76778	1.0515	1.02439	1.07933	0.000164704
SSRP1|protein_coding	3.67233	1.03296	1.01523	1.05099	0.000240347
PDX1|protein_coding	3.47317	1.68825	1.25629	2.26874	0.00051434
SMARCB1|protein_coding	3.41248	1.02067	1.00875	1.03273	0.000643752
CHD7|protein_coding	3.27338	1.64166	1.22006	2.20894	0.00106269
POLR3A|protein_coding	3.25568	1.34236	1.12432	1.60269	0.00113121
BRD2|protein_coding	3.20352	1.03535	1.01358	1.05759	0.00135759
HEY1|protein_coding	3.14397	1.02919	1.01089	1.04781	0.00166672
MYC|protein_coding	2.92886	1.01184	1.0039	1.01985	0.00340213
MBD3|protein_coding	2.87257	1.02233	1.00704	1.03786	0.00407145
KDM1A|protein_coding	2.7579	1.03892	1.01111	1.06749	0.00581734
CDX2|protein_coding	2.75117	1.6597	1.15685	2.38112	0.00593831
PPARD|protein_coding	2.73329	1.05008	1.01392	1.08752	0.00627052
STAT5A|protein_coding	-2.71838	0.902756	0.838565	0.971862	0.0065603
ARID3A|protein_coding	2.66667	1.28543	1.06881	1.54597	0.00766066
E2F3|protein_coding	2.62772	1.1282	1.03113	1.2344	0.00859602
POLR3G|protein_coding	2.56775	1.33298	1.0704	1.65997	0.0102362
ATF1|protein_coding	2.54446	1.07971	1.01777	1.14541	0.0109446
LYL1|protein_coding	-2.50342	0.848935	0.746774	0.965072	0.0122999
JARID2|protein_coding	2.4328	1.08531	1.01604	1.15931	0.0149827
TBL1XR1|protein_coding	2.37931	1.09355	1.01589	1.17715	0.0173453
SMARCC1|protein_coding	2.3719	1.04234	1.00723	1.07868	0.0176967
HNF4G|protein_coding	2.32008	1.3589	1.04875	1.76076	0.0203367
ETS1|protein_coding	2.29701	1.02653	1.00385	1.04971	0.0216182
NR2F2|protein_coding	2.29317	1.00806	1.00117	1.01499	0.0218382
RARG|protein_coding	-2.20832	0.954402	0.915678	0.994765	0.0272217
POLR2B|protein_coding	2.19201	1.04553	1.00472	1.08799	0.0283787
CDK9|protein_coding	-2.10704	0.961039	0.926161	0.99723	0.0351141
CBX7|protein_coding	-2.06928	0.959075	0.921857	0.997795	0.03852
DNMT3A|protein_coding	2.05712	1.10648	1.00479	1.21846	0.0396748
TP63|protein_coding	2.01522	1.15676	1.004	1.33276	0.0438814
STAT6|protein_coding	-2.00779	0.975589	0.952335	0.999411	0.0446656
POLR3D|protein_coding	2.00511	1.087	1.00188	1.17935	0.0449516
CBFB|protein_coding	1.99691	1.03109	1.00057	1.06254	0.0458354
