# Supplementary material for: Development and validation of an immune gene-set based prognostic signature for soft tissue sarcoma
Source: BMC Cancer. 2021 Feb 8;21:144. doi: 10.1186/s12885-021-07852-2 (PMC7871579; doi:10.1186/s12885-021-07852-2)
Supplement: Supplementary file 3 — Additional file 3. [file 12885_2021_7852_MOESM3_ESM.xlsx]

## Sheet: corResult
TF	immuneGene	cor	pvalue	Regulation
HDAC2	FYN	0.665242	4.41e-23	postive
NFYA	CCL27	0.637165	9.55e-21	postive
NFYA	PPY	0.681769	1.4e-24	postive
NFYA	AGRP	0.590437	2.37e-17	postive
NFYA	PYY	0.671005	1.36e-23	postive
HEY1	S100A7L2	0.86016	5.35e-51	postive
HEY1	DEFB127	0.539479	3.18e-14	postive
HEY1	CTLA4	0.554369	4.4e-15	postive
MBD3	CNTFR	0.518674	4.31e-13	postive
MBD3	TMSB15B	0.526561	1.64e-13	postive
KDM1A	CDC42	0.700032	2.36e-26	postive
STAT5A	CECR1	0.507325	1.66e-12	postive
LYL1	SLC29A3	0.635475	1.3e-20	postive
LYL1	UNC93B1	0.820804	1.03e-42	postive
LYL1	ARRB1	0.603285	3.14e-18	postive
LYL1	RARRES3	0.647313	1.46e-21	postive
LYL1	FLT3LG	0.640672	5.03e-21	postive
LYL1	CECR1	0.618327	2.61e-19	postive
JARID2	HNF4G	0.5358	5.12e-14	postive
TBL1XR1	PIK3CA	0.547645	1.09e-14	postive
ETS1	JAK1	0.503229	2.67e-12	postive
ETS1	NRP1	0.573971	2.79e-16	postive
NR2F2	HNF4G	0.638054	8.12e-21	postive
NR2F2	FGF11	0.578516	1.43e-16	postive
CBX7	DES	0.519218	4.04e-13	postive
CBX7	SBDS	0.56101	1.76e-15	postive
DNMT3A	PLCG1	0.51873	4.29e-13	postive
DNMT3A	FIGNL2	0.557928	2.7e-15	postive
CBFB	NRAS	0.551582	6.42e-15	postive
CBFB	CMTM1	0.507151	1.7e-12	postive
