# Supplementary material for: Development and validation of an immune gene-set based prognostic signature for soft tissue sarcoma
Source: BMC Cancer. 2021 Feb 8;21:144. doi: 10.1186/s12885-021-07852-2 (PMC7871579; doi:10.1186/s12885-021-07852-2)
Supplement: Supplementary file 4 — Additional file 4. [file 12885_2021_7852_MOESM4_ESM.xlsx]

## Sheet: multiCox
gene	coef	HR	HR.95L	HR.95H	pvalue
MCHR2|protein_coding	15.1556	3.81956e+06	2132.29	6.84194e+09	7.3235e-05
NFYA|protein_coding	0.12134	1.12901	1.08154	1.17856	3.08409e-08
CNTFR|protein_coding	0.0185457	1.01872	1.00619	1.0314	0.00329954
NPR3|protein_coding	0.0366988	1.03738	1.01608	1.05913	0.000526513
VEGFA|protein_coding	0.0275812	1.02797	1.0003	1.05639	0.0475137
GDF7|protein_coding	1.16468	3.2049	1.96871	5.21731	2.80717e-06
IL1RL1|protein_coding	0.131378	1.1404	1.0633	1.22308	0.000234414
ACTG1|protein_coding	0.00148807	1.00149	1.00069	1.00229	0.000272939
PSMD10|protein_coding	0.112307	1.11886	1.06136	1.17947	3.01543e-05
TNFSF4|protein_coding	0.0591882	1.06097	1.0198	1.10381	0.00337842
MR1|protein_coding	-0.390976	0.676396	0.537791	0.850723	0.000832393
ERAP2|protein_coding	0.0422427	1.04315	1.00625	1.0814	0.0215182
NR2F2|protein_coding	0.0192106	1.0194	1.0091	1.02979	0.000206887
RARG|protein_coding	-0.174604	0.839789	0.780537	0.90354	2.90968e-06
IL22RA1|protein_coding	-0.533916	0.586304	0.37261	0.922553	0.0209712
CYR61|protein_coding	0.00356813	1.00357	1.00153	1.00563	0.000620122
RHOA|protein_coding	0.00608316	1.0061	1.0016	1.01062	0.007827
NFKBIB|protein_coding	-0.12915	0.878842	0.824791	0.936436	6.66915e-05
TRAJ61|TR_J_gene	8.24669	3814.96	40.1025	362919	0.000387784
